# Supplementary material for: The long non-coding RNA MEG3 plays critical roles in the pathogenesis of cholesterol gallstone
Source: PeerJ. 2021 Feb 23;9:e10803. doi: 10.7717/peerj.10803 (PMC7908887; doi:10.7717/peerj.10803)
Supplement: Supplemental Information 1 [file peerj-09-10803-s001.zip]

Archive with 3 entries (3 files):
- hubgene_kegg_go.xlsx
- lncRNA_Model_vs_NC_diff.xls
- mRNA_Model_vs_NC_diff.xls
