# Supplementary material for: The long non-coding RNA MEG3 plays critical roles in the pathogenesis of cholesterol gallstone
Source: PeerJ. 2021 Feb 23;9:e10803. doi: 10.7717/peerj.10803 (PMC7908887; doi:10.7717/peerj.10803)
Supplement: Supplemental Information 1 [file peerj-09-10803-s001.zip › hubgene_kegg_go.xlsx]

## Sheet: Sheet1
ID	logFC	adj.p	KEGG_PATHWAY	GOTERM_BP_DIRECT	GOTERM_MF_DIRECT	Gene Name
Fbxl8	6.86442	2.3e-05			GO:0004842~ubiquitin-protein transferase activity,	F-box and leucine-rich repeat protein 8(Fbxl8)
Wac	22.9423	2.56e-07		GO:0006351~transcription, DNA-templated,GO:0006355~regulation of transcription, DNA-templated,GO:0006974~cellular response to DNA damage stimulus,GO:0010390~histone monoubiquitination,GO:0016239~positive regulation of macroautophagy,GO:0016569~covalent chromatin modification,GO:0032435~negative regulation of proteasomal ubiquitin-dependent protein catabolic process,GO:0044783~G1 DNA damage checkp…	GO:0000993~RNA polymerase II core binding,GO:0003682~chromatin binding,	WW domain containing adaptor with coiled-coil(Wac)
Adsl	-1.11567	0.000633911	mmu00230:Purine metabolism,mmu00250:Alanine, aspartate and glutamate metabolism,mmu01100:Metabolic pathways,mmu01130:Biosynthesis of antibiotics,	GO:0001666~response to hypoxia,GO:0006163~purine nucleotide metabolic process,GO:0006164~purine nucleotide biosynthetic process,GO:0006167~AMP biosynthetic process,GO:0006189~'de novo' IMP biosynthetic process,GO:0007584~response to nutrient,GO:0009060~aerobic respiration,GO:0009152~purine ribonucleotide biosynthetic process,GO:0009156~ribonucleoside monophosphate biosynthetic process,GO:0014850~…	GO:0003824~catalytic activity,GO:0004018~N6-(1,2-dicarboxyethyl)AMP AMP-lyase (fumarate-forming) activity,GO:0016829~lyase activity,GO:0070626~(S)-2-(5-amino-1-(5-phospho-D-ribosyl)imidazole-4-carboxamido)succinate AMP-lyase (fumarate-forming) activity,	adenylosuccinate lyase(Adsl)
Cdc26	-7.05517	2.53e-05	mmu04110:Cell cycle,mmu04114:Oocyte meiosis,mmu04120:Ubiquitin mediated proteolysis,mmu04914:Progesterone-mediated oocyte maturation,mmu05166:HTLV-I infection,	GO:0007049~cell cycle,GO:0007067~mitotic nuclear division,GO:0030071~regulation of mitotic metaphase/anaphase transition,GO:0031145~anaphase-promoting complex-dependent catabolic process,GO:0051301~cell division,GO:0070979~protein K11-linked ubiquitination,		cell division cycle 26(Cdc26)
Epn1	24.3462	2.79e-08	mmu04144:Endocytosis,	GO:0001701~in utero embryonic development,GO:0006897~endocytosis,GO:0007219~Notch signaling pathway,GO:0007565~female pregnancy,GO:0048568~embryonic organ development,	GO:0008134~transcription factor binding,GO:0008289~lipid binding,GO:0044325~ion channel binding,	epsin 1(Epn1)
Klhl3	-9.90441	3.62e-07		GO:0016567~protein ubiquitination,GO:0042787~protein ubiquitination involved in ubiquitin-dependent protein catabolic process,GO:0050801~ion homeostasis,GO:0070294~renal sodium ion absorption,GO:0070936~protein K48-linked ubiquitination,GO:0072156~distal tubule morphogenesis,	GO:0003779~actin binding,GO:0003824~catalytic activity,GO:0004842~ubiquitin-protein transferase activity,	kelch-like 3(Klhl3)
Keap1	-7.7501	1.89e-07	mmu04120:Ubiquitin mediated proteolysis,	GO:0001701~in utero embryonic development,GO:0006351~transcription, DNA-templated,GO:0006355~regulation of transcription, DNA-templated,GO:0010499~proteasomal ubiquitin-independent protein catabolic process,GO:0010629~negative regulation of gene expression,GO:0016567~protein ubiquitination,GO:0042787~protein ubiquitination involved in ubiquitin-dependent protein catabolic process,GO:0042994~cytop…	GO:0004842~ubiquitin-protein transferase activity,GO:0005515~protein binding,GO:0008134~transcription factor binding,	kelch-like ECH-associated protein 1(Keap1)
Kdm4a	10.2833	0.0321787		GO:0006351~transcription, DNA-templated,GO:0006355~regulation of transcription, DNA-templated,GO:0010507~negative regulation of autophagy,GO:0010628~positive regulation of gene expression,GO:0010629~negative regulation of gene expression,GO:0014898~cardiac muscle hypertrophy in response to stress,GO:0016569~covalent chromatin modification,GO:0016577~histone demethylation,GO:0031667~response to nu…	GO:0003690~double-stranded DNA binding,GO:0008270~zinc ion binding,GO:0016491~oxidoreductase activity,GO:0031625~ubiquitin protein ligase binding,GO:0032452~histone demethylase activity,GO:0035064~methylated histone binding,GO:0046872~metal ion binding,GO:0051213~dioxygenase activity,GO:0051864~histone demethylase activity (H3-K36 specific),	lysine (K)-specific demethylase 4A(Kdm4a)
Psmd4	24.0265	4.64e-08	mmu03050:Proteasome,mmu05169:Epstein-Barr virus infection,	GO:0006511~ubiquitin-dependent protein catabolic process,GO:0043161~proteasome-mediated ubiquitin-dependent protein catabolic process,GO:0043248~proteasome assembly,	GO:0008134~transcription factor binding,GO:0031593~polyubiquitin binding,GO:0042802~identical protein binding,GO:0044822~poly(A) RNA binding,	proteasome (prosome, macropain) 26S subunit, non-ATPase, 4(Psmd4)
Ptprc	-7.87763	2e-07	mmu04514:Cell adhesion molecules (CAMs),mmu04660:T cell receptor signaling pathway,mmu04666:Fc gamma R-mediated phagocytosis,mmu05340:Primary immunodeficiency,	GO:0000187~activation of MAPK activity,GO:0001915~negative regulation of T cell mediated cytotoxicity,GO:0001916~positive regulation of T cell mediated cytotoxicity,GO:0001960~negative regulation of cytokine-mediated signaling pathway,GO:0002244~hematopoietic progenitor cell differentiation,GO:0002378~immunoglobulin biosynthetic process,GO:0002711~positive regulation of T cell mediated immunity,G…	GO:0004721~phosphoprotein phosphatase activity,GO:0004725~protein tyrosine phosphatase activity,GO:0005515~protein binding,GO:0008201~heparin binding,GO:0016787~hydrolase activity,GO:0016791~phosphatase activity,GO:0019901~protein kinase binding,GO:0043395~heparan sulfate proteoglycan binding,	protein tyrosine phosphatase, receptor type, C(Ptprc)
Rps4x	2.52786	0.00854183	mmu03010:Ribosome,	GO:0006412~translation,GO:0007275~multicellular organism development,GO:0008284~positive regulation of cell proliferation,GO:0045727~positive regulation of translation,	GO:0003723~RNA binding,GO:0003735~structural constituent of ribosome,GO:0019843~rRNA binding,GO:0044822~poly(A) RNA binding,	ribosomal protein S4, X-linked(Rps4x)
Sptan1	11.0207	0.0172604		GO:0031532~actin cytoskeleton reorganization,GO:0051693~actin filament capping,	GO:0003779~actin binding,GO:0005509~calcium ion binding,GO:0005515~protein binding,GO:0005516~calmodulin binding,GO:0019905~syntaxin binding,GO:0030507~spectrin binding,GO:0032403~protein complex binding,GO:0046872~metal ion binding,GO:0046982~protein heterodimerization activity,GO:0047485~protein N-terminus binding,GO:0098641~cadherin binding involved in cell-cell adhesion,	spectrin alpha, non-erythrocytic 1(Sptan1)	Spna2
Spsb2	-5.98987	0.00517193		GO:0016567~protein ubiquitination,GO:0035556~intracellular signal transduction,	GO:0005515~protein binding,	splA/ryanodine receptor domain and SOCS box containing 2(Spsb2)
Ubr4	-5.14364	0.0366277	mmu05203:Viral carcinogenesis,	GO:0042787~protein ubiquitination involved in ubiquitin-dependent protein catabolic process,	GO:0004842~ubiquitin-protein transferase activity,GO:0005516~calmodulin binding,GO:0008270~zinc ion binding,GO:0016874~ligase activity,GO:0046872~metal ion binding,	ubiquitin protein ligase E3 component n-recognin 4(Ubr4)
Uty	6.18184	0.00200978	mmu05202:Transcriptional misregulation in cancer,	GO:0001701~in utero embryonic development,GO:0003007~heart morphogenesis,GO:0007507~heart development,GO:0010468~regulation of gene expression,GO:0016569~covalent chromatin modification,GO:0031935~regulation of chromatin silencing,GO:0045184~establishment of protein localization,GO:0048568~embryonic organ development,GO:0055114~oxidation-reduction process,GO:0060070~canonical Wnt signaling pathwa…	GO:0000978~RNA polymerase II core promoter proximal region sequence-specific DNA binding,GO:0005515~protein binding,GO:0016491~oxidoreductase activity,GO:0046872~metal ion binding,GO:0051213~dioxygenase activity,GO:0051864~histone demethylase activity (H3-K36 specific),GO:0071558~histone demethylase activity (H3-K27 specific),	ubiquitously transcribed tetratricopeptide repeat gene, Y chromosome(Uty)
