# Supplementary material for: The long non-coding RNA MEG3 plays critical roles in the pathogenesis of cholesterol gallstone
Source: PeerJ. 2021 Feb 23;9:e10803. doi: 10.7717/peerj.10803 (PMC7908887; doi:10.7717/peerj.10803)
Supplement: Supplemental Information 1 [file peerj-09-10803-s001.zip › lncRNA_Model_vs_NC_diff.xls]

TranscriptID	GeneName	baseMean	log2FoldChange	lfcSE	stat	pvalue	padj	Model1	Model2	Model3	Model4	NC1	NC2	NC3	Sig
TCONS_00120886	ENSMUSG00000085438	77.71396409	23.52975443	3.239297298	-7.263845293	3.76E-13	1.07E-09	127.1763012	0	0	416.8214475	0	0	0	up
TCONS_00044774	ENSMUSG00000085651	15.32582279	-7.538792547	1.644772209	4.58348731	4.57E-06	0.004328961	0	0	0	0	9.876730367	21.99345364	75.41057556	down
TCONS_00021657	ENSMUSG00000101517	650.8372184	1.864368014	0.466374906	-3.997573605	6.40E-05	0.036349214	761.9980045	853.3501132	1306.344933	856.173784	235.2457597	373.0741395	169.673795	up
TCONS_00005669	ENSMUSG00000102095	83.4705314	-9.984388191	2.665802921	3.74535871	0.000180136	0.08526447	0	0	0	0	0	370.6304224	213.6632974	down
TCONS_00034456	ENSMUSG00000087574	14.41172256	2.604971455	0.724440541	-3.595838866	0.000323348	0.131186867	21.1960502	22.79564762	21.18397189	24.78397796	1.795769158	7.331151213	1.795489894	up
TCONS_00050133	ENSMUSG00000021268	4.03627059	-4.05976837	1.310874093	3.096993367	0.001954942	0.487051898	1.05980251	0	1.008760566	0	9.876730367	7.331151213	8.977449471	down
TCONS_00018286	ENSMUSG00000101537	3.555633603	-5.429339887	1.755380097	3.092971088	0.001981634	0.487051898	0	0	0	0	13.46826868	2.443717071	8.977449471	down
TCONS_00057769	ENSMUSG00000089875	14.99457513	-3.071833285	0.994132249	3.089964427	0.002001805	0.487051898	0	3.964460456	8.070084529	2.253088905	30.52807568	43.98690728	16.15940905	down
TCONS_00072119	ENSMUSG00000097743	13.64870272	1.938705958	0.627897093	-3.087617348	0.002017681	0.487051898	11.65782761	26.76010808	21.18397189	20.27780015	5.387307473	4.887434142	5.386469683	up
TCONS_00076509	ENSMUSG00000087543	56.77746867	-1.205345616	0.414456612	2.908255247	0.003634516	0.794001854	36.03328533	42.6179499	34.29785925	32.66978913	79.91172752	109.9672682	61.94440135	down
TCONS_00140603	ENSMUSG00000097124	6.22984327	6.090573583	2.12457201	-2.866729653	0.004147371	0.841323891	22.2558527	0	10.08760566	11.26544453	0	0	0	up
TCONS_00227110	ENSMUSG00000097574	6.698683308	6.194244051	2.212268842	-2.799950862	0.005111039	0.924164596	7.418617568	7.928920912	0	31.54324467	0	0	0	up
TCONS_00148010	ENSMUSG00000106069	108.9493373	-3.331113769	1.192251889	2.793968121	0.005206561	0.924164596	12.71763012	17.84007205	18.15769019	40.55560029	14.36615326	52.13263084	606.8755842	down
TCONS_00246474	ENSMUSG00000087403	7.991082398	3.470229222	1.325185859	-2.618673598	0.008827236	0.997434373	12.71763012	19.82230228	4.035042264	15.77162234	0	0	3.590979788	up
TCONS_00160746	ENSMUSG00000087128	2.806921832	-4.281594626	1.662847532	2.574857011	0.010028153	0.997434373	0	0	0	1.126544453	12.5703841	3.258289428	2.693234841	down
TCONS_00005675	ENSMUSG00000102095	7.685154664	-6.543744557	2.566863101	2.54931576	0.010793452	0.997434373	0	0	0	0	0	35.84118371	17.95489894	down
TCONS_00045772	ENSMUSG00000079179	3.903467193	2.854163602	1.169049539	-2.441439399	0.014628843	0.997434373	7.418617568	6.937805798	7.061323963	3.379633358	0	1.629144714	0.897744947	up
TCONS_00005671	ENSMUSG00000102095	355.7972966	-1.992033034	0.853354332	2.334356268	0.019577075	0.997434373	83.72439827	281.4766924	137.191437	122.7933453	144.5594172	1267.474587	453.3611983	down
TCONS_00218117	ENSMUSG00000089665	4.469553468	4.605137742	1.985391109	-2.319511617	0.020367312	0.997434373	12.71763012	0	3.026281698	14.64507788	0.897884579	0	0	up
TCONS_00024563	ENSMUSG00000087400	1.596009667	-4.277294117	1.860080854	2.299520533	0.021475399	0.997434373	0	0	0	0	2.693653737	4.887434142	3.590979788	down
TCONS_00234179	ENSMUSG00000098747	159.5768267	-1.215569632	0.541160642	2.246226976	0.024689473	0.997434373	91.14301584	93.16482072	114.9987045	108.1482675	100.5630728	286.7294696	322.290436	down
TCONS_00205178	ENSMUSG00000086533	32.4877207	2.43007828	1.089374215	-2.230710299	0.025700325	0.997434373	48.75091545	35.6801441	83.72712699	31.54324467	0	18.73516421	8.977449471	up
TCONS_00045483	ENSMUSG00000084983	23.96541987	1.11930537	0.502071805	-2.229373085	0.025789091	0.997434373	33.91368031	27.75122319	30.26281698	32.66978913	17.059807	8.14572357	17.95489894	up
TCONS_00177368	ENSMUSG00000106788	69.33709312	-1.652299515	0.744653983	2.218882264	0.026494735	0.997434373	33.91368031	45.59129524	31.27157755	33.79633358	25.14076821	188.1662145	127.4797825	down
TCONS_00005676	ENSMUSG00000102095	27.83153352	-5.371342679	2.43992862	2.201434351	0.027705289	0.997434373	0	0	6.052563397	0	0	129.5170048	59.25116651	down
TCONS_00068128	ENSMUSG00000097243	35.43906234	-1.234708688	0.563150364	2.19250269	0.028343229	0.997434373	18.01664267	10.90226625	28.24529585	32.66978913	42.20057521	50.50348613	65.53538114	down
TCONS_00107118	ENSMUSG00000086128	6.556771763	1.886126507	0.896447249	-2.104001668	0.035378301	0.997434373	7.418617568	4.95557557	10.08760566	15.77162234	0.897884579	4.072861785	2.693234841	up
TCONS_00004898	ENSMUSG00000100658	2.098868362	4.521148061	2.174929894	-2.078755767	0.037639804	0.997434373	4.239210039	5.946690684	0	4.50617781	0	0	0	up
TCONS_00005672	ENSMUSG00000102095	190.2609072	-2.070750898	1.007502896	2.055329971	0.039847144	0.997434373	77.36558321	144.7028066	22.19273245	76.60502278	40.40480605	676.0950563	294.4603427	down
TCONS_00244554	ENSMUSG00000087396	6.687035479	5.203908002	2.554531141	-2.037128426	0.041637174	0.997434373	0	26.76010808	0	19.15125569	0.897884579	0	0	up
TCONS_00101539	ENSMUSG00000085287	5.514312791	5.915533765	2.994973831	-1.97515374	0.048250704	0.997434373	26.49506274	0	12.10512679	0	0	0	0	up
TCONS_00008111	ENSMUSG00000079045	33.81243475	1.592015611	0.809463084	-1.966755053	0.049211457	0.997434373	77.36558321	9.91115114	50.43802831	51.82104482	24.24288363	13.03315771	9.875194418	up
TCONS_00053894	ENSMUSG00000090722	9.164158815	1.813816205	0.9234397	-1.964195612	0.049507412	0.997434373	19.07644518	12.88449648	4.035042264	16.89816679	0.897884579	4.072861785	6.28421463	up
