# Supplementary material for: The long non-coding RNA MEG3 plays critical roles in the pathogenesis of cholesterol gallstone
Source: PeerJ. 2021 Feb 23;9:e10803. doi: 10.7717/peerj.10803 (PMC7908887; doi:10.7717/peerj.10803)
Supplement: Supplemental Information 1 [file peerj-09-10803-s001.zip › mRNA_Model_vs_NC_diff.xls]

transcript_id	geneID	Gene Symbol	baseMean	log2FoldChange	lfcSE	stat	pvalue	padj	Model1	Model2	Model3	Model4	NC1	NC2	NC3	Sig
ENSMUST00000029416	ENSMUSG00000027829	Ccnl1	286.1179046	-11.74049543	1.240862891	9.461557371	3.03E-21	3.82E-17	0	0	0	0	428.7881245	544.5637549	1029.473453	down
ENSMUST00000033437	ENSMUSG00000031109	Enox2	382.5900765	9.143965683	0.963564264	-9.48973102	2.32E-21	3.82E-17	485.7994988	1070.060908	340.6330278	778.0426074	2.713848889	0	0.880644528	up
ENSMUST00000100439	ENSMUSG00000042524	Sun2	184.0569809	-11.10403107	1.165916509	9.523864682	1.67E-21	3.82E-17	0	0	0	0	350.0865067	331.5482798	606.7640795	down
ENSMUST00000029116	ENSMUSG00000027589	Pcmtd2	130.739318	-10.61065034	1.196188556	8.870382755	7.29E-19	5.50E-15	0	0	0	0	236.1048534	449.2221511	229.8482217	down
ENSMUST00000086310	ENSMUSG00000042594	Sh2b3	161.713182	-10.91730413	1.276053136	8.555524707	1.17E-17	6.33E-14	0	0	0	0	502.9666608	443.2096175	185.8159953	down
ENSMUST00000100214	ENSMUSG00000026858	Fam73b	499.3649259	10.5298948	1.238815241	-8.499971951	1.90E-17	8.95E-14	1227.706062	313.0046004	964.9543522	988.0802344	1.809232593	0	0	up
ENSMUST00000106243	ENSMUSG00000011257	Pabpc4	90.64652108	-10.0821072	1.215191981	8.29671966	1.07E-16	4.30E-13	0	0	0	0	265.0525748	120.2506714	249.2224013	down
ENSMUST00000110849	ENSMUSG00000037395	Rcor3	135.6130209	-10.66340759	1.286396921	8.289360318	1.14E-16	4.30E-13	0	0	0	0	162.8309334	311.7928123	474.6674004	down
ENSMUST00000173114	ENSMUSG00000024387	Csnk2b	24.90797087	-8.218684318	1.067879839	7.696263211	1.40E-14	3.78E-11	0	0	0	0	56.08621038	59.26640235	59.00318335	down
ENSMUST00000171233	ENSMUSG00000024036	Slc37a1	44.10186775	-9.042633882	1.185859382	7.625384609	2.43E-14	6.12E-11	0	0	0	0	113.077037	64.42000255	131.2160346	down
ENSMUST00000097718	ENSMUSG00000040865	Ino80d	103.6916702	-10.27624981	1.372566878	7.486884592	7.05E-14	1.66E-10	0	0	0	0	150.1663052	428.6077503	147.0676361	down
ENSMUST00000042842	ENSMUSG00000038119	Cdon	48.34866675	3.427045795	0.458557045	-7.473543002	7.81E-14	1.73E-10	84.98620073	83.90785974	54.87401359	92.59723339	6.332314075	4.294666837	11.44837886	up
ENSMUST00000126334	ENSMUSG00000038623	Tm6sf1	32.36827667	-8.596271845	1.180928129	7.279250646	3.36E-13	7.04E-10	0	0	0	0	105.8401067	66.13786928	54.59996071	down
ENSMUST00000149864	ENSMUSG00000029695	Aass	715.8877805	26.71894968	3.678168038	-7.264200384	3.75E-13	7.45E-10	2206.195832	0	0	2805.018631	0	0	0	up
ENSMUST00000026225	ENSMUSG00000025207	Sema4g	37.51599658	-8.809208045	1.236423397	7.124750362	1.04E-12	1.87E-09	0	0	0	0	133.8832119	63.56106918	65.16769505	down
ENSMUST00000050511	ENSMUSG00000026866	Kynu	761.744895	25.83203519	3.678164438	-7.023077848	2.17E-12	3.66E-09	4584.660991	0	0	747.5532745	0	0	0	up
ENSMUST00000111253	ENSMUSG00000071350	Setdb2	370.5820197	25.81878059	3.678224015	-7.019360564	2.23E-12	3.66E-09	1901.853357	0	0	692.2207814	0	0	0	up
ENSMUST00000146367	ENSMUSG00000027597	Ahcy	280.802025	25.43549588	3.678261122	-6.915087058	4.68E-12	6.98E-09	520.2533639	0	1445.360811	0	0	0	0	up
ENSMUST00000113663	ENSMUSG00000039648	Ccbl1	240.9388148	25.22587538	3.678286451	-6.858050811	6.98E-12	9.76E-09	0	1529.197174	157.3745295	0	0	0	0	up
ENSMUST00000111115	ENSMUSG00000022051	Bnip3l	233.4841109	25.18717026	3.678292155	-6.847517599	7.51E-12	9.80E-09	1250.675305	383.7134709	0	0	0	0	0	up
ENSMUST00000165449	ENSMUSG00000038371	Sbf2	15.90154329	-7.570565918	1.110381262	6.817987819	9.23E-12	1.16E-08	0	0	0	0	44.32619852	32.63946796	34.34513658	down
ENSMUST00000184705	ENSMUSG00000026991	Pkp4	202.3327266	24.99340187	3.67832051	-6.794786316	1.08E-11	1.30E-08	0	649.5788243	0	766.7502619	0	0	0	up
ENSMUST00000195001	ENSMUSG00000027763	Mbnl1	202.0979158	24.98328819	3.678320762	-6.792036315	1.11E-11	1.30E-08	1261.011465	153.6739454	0	0	0	0	0	up
ENSMUST00000118118	ENSMUSG00000036580	Spg20	196.7700387	24.95579621	3.678326523	-6.78455163	1.16E-11	1.33E-08	876.2766373	0	501.1136335	0	0	0	0	up
ENSMUST00000042141	ENSMUSG00000042699	Dhx9	186.6448205	24.88403413	3.678338377	-6.765020392	1.33E-11	1.48E-08	0	0	809.6505401	496.8632036	0	0	0	up
ENSMUST00000138063	ENSMUSG00000029695	Aass	176.6337056	24.80024754	3.678351442	-6.742218064	1.56E-11	1.68E-08	1007.201325	0	0	229.2346144	0	0	0	up
ENSMUST00000044038	ENSMUSG00000039648	Ccbl1	172.2927301	24.77398286	3.678357567	-6.735066511	1.64E-11	1.72E-08	0	519.4745024	0	686.5746086	0	0	0	up
ENSMUST00000109556	ENSMUSG00000033009	Ogfod1	167.2951788	24.73287785	3.678365023	-6.723878052	1.77E-11	1.79E-08	527.144137	643.9221146	0	0	0	0	0	up
ENSMUST00000124911	ENSMUSG00000047866	Lonp2	163.3009292	24.70062437	3.678371319	-6.71509813	1.88E-11	1.79E-08	693.6711519	0	0	449.4353523	0	0	0	up
ENSMUST00000138043	ENSMUSG00000039087	Rreb1	156.9182225	24.64437122	3.678382016	-6.699785699	2.09E-11	1.92E-08	0	633.5514803	464.8760774	0	0	0	0	up
ENSMUST00000108849	ENSMUSG00000020522	Mfap3	165.2408885	24.54072439	3.678368261	-6.671633357	2.53E-11	2.18E-08	0	592.0689429	0	564.6172768	0	0	0	up
ENSMUST00000126474	ENSMUSG00000076441	Ass1	145.3233773	24.53994074	3.678403899	-6.671355679	2.53E-11	2.18E-08	191.7931827	0	0	825.4704587	0	0	0	up
ENSMUST00000137266	ENSMUSG00000026113	Inpp4a	145.399247	24.53953634	3.678403744	-6.671246022	2.54E-11	2.18E-08	628.2088081	0	0	389.585921	0	0	0	up
ENSMUST00000161445	ENSMUSG00000021816	Ppp3cb	139.7658212	24.48810447	3.67841566	-6.657242338	2.79E-11	2.34E-08	0	0	306.4661891	671.8945594	0	0	0	up
ENSMUST00000138889	ENSMUSG00000026857	Ntmt1	79.88285208	9.7526242	1.466274532	-6.651294819	2.91E-11	2.38E-08	192.9416449	238.52459	73.51047104	54.20325857	0	0	0	up
ENSMUST00000176267	ENSMUSG00000008206	Lass4	18.40771987	-7.782791274	1.174448597	6.626761952	3.43E-11	2.76E-08	0	0	0	0	28.94772148	54.11280214	45.79351544	down
ENSMUST00000025999	ENSMUSG00000025026	Add3	131.6554667	24.34846463	3.678434583	-6.619246334	3.61E-11	2.79E-08	0	273.4076329	0	648.1806338	0	0	0	up
ENSMUST00000098845	ENSMUSG00000035203	Epn1	127.0524726	24.34617269	3.67844643	-6.618601945	3.63E-11	2.79E-08	0	556.2431151	0	333.1241933	0	0	0	up
ENSMUST00000021564	ENSMUSG00000021136	Smoc1	119.7696338	24.27857219	3.678467024	-6.600187532	4.11E-11	3.10E-08	0	0	542.5279834	295.859453	0	0	0	up
ENSMUST00000086130	ENSMUSG00000026589	Sec16b	102.9502364	24.0658538	3.678525697	-6.542255181	6.06E-11	4.40E-08	589.1610943	0	131.4905609	0	0	0	0	up
ENSMUST00000162326	ENSMUSG00000039233	Tbce	103.3592584	24.07651869	3.678524033	-6.54515737	5.94E-11	4.40E-08	323.8663325	0	399.6484763	0	0	0	0	up
ENSMUST00000117355	ENSMUSG00000005625	Psmd4	99.85006397	24.02645839	3.67853867	-6.531522582	6.51E-11	4.64E-08	401.9617602	0	0	296.9886876	0	0	0	up
ENSMUST00000131496	ENSMUSG00000034429	Zfp707	54.24164251	-9.341210461	1.436628057	6.502177386	7.92E-11	5.53E-08	0	0	0	0	234.2956208	66.13786928	79.25800749	down
ENSMUST00000190825	ENSMUSG00000026439	Rbbp5	90.75226895	23.89232046	3.678581844	-6.494981347	8.30E-11	5.70E-08	307.7878621	0	0	327.4780205	0	0	0	up
ENSMUST00000039894	ENSMUSG00000039233	Tbce	86.93771773	23.86670632	3.678602335	-6.48798216	8.70E-11	5.81E-08	271.0370726	0	337.5269515	0	0	0	0	up
ENSMUST00000177530	ENSMUSG00000050954	Zfp169	88.39979533	23.86152401	3.678594424	-6.486587335	8.78E-11	5.81E-08	0	291.3205467	0	327.4780205	0	0	0	up
ENSMUST00000168097	ENSMUSG00000025142	Aspscr1	86.82219275	23.83248654	3.678603241	-6.478678176	9.25E-11	6.02E-08	0	400.6835999	207.0717494	0	0	0	0	up
ENSMUST00000100127	ENSMUSG00000036890	Gtdc1	85.23393337	23.81394445	3.678612535	-6.473621299	9.57E-11	6.12E-08	496.1356583	0	0	100.5018753	0	0	0	up
ENSMUST00000101144	ENSMUSG00000021007	Spata7	53.51770395	8.209373462	1.268848111	-6.469941825	9.80E-11	6.17E-08	126.3308389	114.0769778	61.08616607	72.27101143	0	0.858933367	0	up
ENSMUST00000128580	ENSMUSG00000013539	Tango2	74.45680113	23.63250052	3.67868555	-6.424169777	1.33E-10	8.20E-08	104.5100577	0	0	416.6875503	0	0	0	up
ENSMUST00000145121	ENSMUSG00000074064	Mlycd	1252.671796	2.480491082	0.390558978	-6.351130612	2.14E-10	1.30E-07	2531.210627	1843.144559	1662.786148	1692.722596	347.3726578	202.7082747	488.7577128	up
ENSMUST00000194542	ENSMUSG00000003308	Keap1	18.00193562	-7.750097766	1.231888712	6.291232067	3.15E-10	1.89E-07	0	0	0	0	32.56618667	30.92160122	62.52576146	down
ENSMUST00000183262	ENSMUSG00000026395	Ptprc	19.66139011	-7.877634739	1.254407859	6.279962837	3.39E-10	2.00E-07	0	0	0	0	25.3292563	51.53600204	60.76447241	down
ENSMUST00000148482	ENSMUSG00000050705	2310061I04Rik	29.11890325	8.294093833	1.323784073	-6.265443138	3.72E-10	2.16E-07	70.05619249	23.56962352	54.87401359	55.33249313	0	0	0	up
ENSMUST00000169010	ENSMUSG00000024283	Wac	71.33320603	22.94230962	3.678710871	-6.236507959	4.47E-10	2.56E-07	40.19617602	459.1362662	0	0	0	0	0	up
ENSMUST00000162174	ENSMUSG00000019806	Aig1	100.8248472	22.83878876	3.678534339	-6.20866537	5.34E-10	3.01E-07	543.2226074	0	162.5513233	0	0	0	0	up
ENSMUST00000091583	ENSMUSG00000014164	Klhl3	80.13462898	-9.904412466	1.603339397	6.177364872	6.52E-10	3.62E-07	0	0	0	0	42.51696593	219.886942	298.5384949	down
ENSMUST00000002389	ENSMUSG00000022218	Tgm1	33.06183311	7.510029452	1.222264226	-6.14435839	8.03E-10	4.33E-07	63.16541946	42.42532234	66.26295981	58.72019679	0	0.858933367	0	up
ENSMUST00000073208	ENSMUSG00000079507	H2-Q1	65.7136245	9.470660412	1.552800859	-6.099082415	1.07E-09	5.67E-07	22.96924344	87.6789995	169.7988345	179.548294	0	0	0	up
ENSMUST00000111455	ENSMUSG00000005506	Celf1	55.58743911	21.83175759	3.678881767	-5.93434608	2.95E-09	1.49E-06	40.19617602	0	348.9158977	0	0	0	0	up
ENSMUST00000128341	ENSMUSG00000039585	Myo9a	529.5562632	4.983303012	0.839820914	-5.933768649	2.96E-09	1.49E-06	1107.117534	518.5317175	710.2561004	1285.068922	56.08621038	4.294666837	25.5386913	up
ENSMUST00000007981	ENSMUSG00000007837	Prrg2	21.91613428	7.883467931	1.348951768	-5.844143667	5.09E-09	2.50E-06	60.86849512	17.91291388	36.23755614	38.39397482	0	0	0	up
ENSMUST00000163837	ENSMUSG00000031708	Tecr	290.7765785	7.459940356	1.292349073	-5.772388057	7.82E-09	3.78E-06	398.5163737	490.2481693	437.95675	700.1254232	0	8.589333673	0	up
ENSMUST00000173308	ENSMUSG00000024955	Esrra	36.29483584	-8.76164577	1.52615308	5.741000617	9.41E-09	4.50E-06	0	0	0	0	75.9877689	27.48586775	150.5902142	down
ENSMUST00000191311	ENSMUSG00000021219	Rgs6	13.04811039	7.136698692	1.266330703	-5.635730598	1.74E-08	8.22E-06	22.96924344	24.51240846	14.49502246	29.36009839	0	0	0	up
ENSMUST00000025800	ENSMUSG00000024867	Pip5k1b	14.55657887	-6.705569692	1.197699861	5.598706247	2.16E-08	1.01E-05	1.148462172	0	0	0	46.13543112	34.35733469	20.25482414	down
ENSMUST00000126923	ENSMUSG00000033313	Fbxl8	10.8162653	6.864419659	1.259272243	-5.451100584	5.01E-08	2.30E-05	18.37539475	13.19898917	23.81325118	20.32622196	0	0	0	up
ENSMUST00000084525	ENSMUSG00000066149	Cdc26	11.1150886	-7.055170595	1.298725361	5.432380706	5.56E-08	2.53E-05	0	0	0	0	14.47386074	37.79306816	25.5386913	down
ENSMUST00000090024	ENSMUSG00000058690	Gcap14	265.2879182	-7.872430919	1.496545332	5.260402577	1.44E-07	6.46E-05	2.296924344	2.828354823	3.106076241	2.258469107	948.0378786	896.7264355	1.761289055	down
ENSMUST00000109687	ENSMUSG00000033088	Triobp	146.2812019	7.433897784	1.460124968	-5.091275025	3.56E-07	0.000157902	291.7093917	424.2532234	2.070717494	301.5056258	1.809232593	0.858933367	1.761289055	up
ENSMUST00000148356	ENSMUSG00000026950	Neb	14.73529015	7.314311253	1.442397952	-5.070938464	3.96E-07	0.000173704	9.187697376	18.85569882	43.48506737	31.6185675	0	0	0	up
ENSMUST00000143668	ENSMUSG00000034480	Diap2	12.78288044	7.107509505	1.410627554	-5.038544361	4.69E-07	0.00020347	35.60232733	26.39797835	8.282869976	19.19698741	0	0	0	up
ENSMUST00000173996	ENSMUSG00000041353	Tmem29	88.71571574	9.903458439	1.973765539	-5.01754552	5.23E-07	0.000224431	198.6839558	147.0744508	3.106076241	272.1455274	0	0	0	up
ENSMUST00000129399	ENSMUSG00000029723	Tsc22d4	5.913672706	-6.144153854	1.256156371	4.891233287	1.00E-06	0.000424885	0	0	0	0	10.85539556	11.16613378	19.37417961	down
ENSMUST00000171349	ENSMUSG00000030279	5730419I09Rik	88.57448065	-10.04880714	2.056374319	4.886662437	1.03E-06	0.000430033	0	0	0	0	332.8987971	277.4354776	9.687089804	down
ENSMUST00000103010	ENSMUSG00000042228	Lyn	208.5686333	10.1741586	2.091558814	-4.864390393	1.15E-06	0.000476109	1.148462172	191.385343	590.1544858	676.4114976	0	0	0.880644528	up
ENSMUST00000121635	ENSMUSG00000010067	Rassf1	21.3526948	-7.9961793	1.64576357	4.858644005	1.18E-06	0.000484807	0	0	0	0	95.88932742	40.36986826	13.20966791	down
ENSMUST00000124360	ENSMUSG00000039115	Itga9	6.498959247	-6.281288101	1.299275399	4.834454734	1.34E-06	0.000541754	0	0	0	0	9.95077926	22.33226755	13.20966791	down
ENSMUST00000159320	ENSMUSG00000052760	A630001G21Rik	25.27621967	-8.239738383	1.705505891	4.831257649	1.36E-06	0.000544671	0	0	0	0	21.71079111	25.76800102	129.4547456	down
ENSMUST00000116304	ENSMUSG00000038642	Ctss	83.35875076	-1.581681319	0.327854849	4.824334077	1.40E-06	0.000557998	33.30540299	58.45266634	41.41434988	46.2986167	98.60317631	145.1597391	160.277304	down
ENSMUST00000157071	ENSMUSG00000044770	Scml4	15.51953559	7.387454512	1.532752169	-4.819731892	1.44E-06	0.000565077	40.19617602	9.427849409	46.59114361	12.42158009	0	0	0	up
ENSMUST00000046157	ENSMUSG00000039286	Fndc3b	2330.837269	1.588979984	0.330744596	-4.804250785	1.55E-06	0.000598139	3804.855176	2010.960279	4182.849338	3061.354875	1147.053464	919.9176364	1188.870112	up
ENSMUST00000073279	ENSMUSG00000037395	Rcor3	8.153051507	-6.607693216	1.375239185	4.804759266	1.55E-06	0.000598139	0	0	0	0	9.95077926	17.17866735	29.94191394	down
ENSMUST00000023043	ENSMUSG00000022407	Adsl	104.9960936	-1.11567027	0.232977091	4.78875527	1.68E-06	0.000633911	55.12618426	81.07950492	62.12152482	81.30488786	162.8309334	133.9936053	158.516015	down
ENSMUST00000156294	ENSMUSG00000057778	Cyb5d2	24.16902415	-8.174869706	1.707166118	4.788561359	1.68E-06	0.000633911	0	0	0	0	123.9324326	21.47333418	23.77740225	down
ENSMUST00000028608	ENSMUSG00000027185	Nat10	170.0204167	10.84194767	2.272056673	-4.77186498	1.83E-06	0.000681986	175.7147123	0.942784941	417.249575	596.2358443	0	0	0	up
ENSMUST00000122878	ENSMUSG00000028603	Scp2	357.708962	-8.733608137	1.831657707	4.768144235	1.86E-06	0.000687889	0	0	0	7.904641875	287.6679823	986.0555057	1222.334604	down
ENSMUST00000172167	ENSMUSG00000037940	Inpp4b	12.41477623	7.063960285	1.48920062	-4.743457791	2.10E-06	0.000769764	12.63308389	10.37063435	17.6010987	46.2986167	0	0	0	up
ENSMUST00000168189	ENSMUSG00000000131	Xpo6	283.1160317	-8.940658267	1.897351244	4.712178779	2.45E-06	0.000889295	1.148462172	0.942784941	1.035358747	2.258469107	1071.970311	904.4568358	0	down
ENSMUST00000112618	ENSMUSG00000026827	Gpd2	788.3897477	6.943158201	1.474126754	-4.710014376	2.48E-06	0.000890231	3652.109707	32.05468799	1743.54413	57.59096223	11.76001185	13.74293388	7.925800749	up
ENSMUST00000142434	ENSMUSG00000028226	Mmp16	8.00265222	6.428469355	1.365613228	-4.70738656	2.51E-06	0.000893273	22.96924344	8.485064468	15.5303812	9.033876429	0	0	0	up
ENSMUST00000123289	ENSMUSG00000041671	Pyroxd1	12.93511287	-7.27366808	1.566688509	4.642702131	3.44E-06	0.001212811	0	0	0	0	9.046162964	50.67706867	30.82255847	down
ENSMUST00000109837	ENSMUSG00000020474	Polm	38.02026488	-8.828767606	1.906653284	4.630505022	3.65E-06	0.001274584	0	0	0	0	8.141546668	105.6488042	152.3515033	down
ENSMUST00000118466	ENSMUSG00000021792	Fam213a	309.4817669	-5.949889008	1.290620214	4.610100587	4.02E-06	0.00139341	11.48462172	7.542279527	16.56573995	10.16311098	1389.490631	724.0808287	7.045156221	down
ENSMUST00000076997	ENSMUSG00000057363	Uxs1	14.71158695	-7.45916919	1.621223007	4.600951972	4.21E-06	0.001429805	0	0	0	0	8.141546668	45.52346847	49.31609355	down
ENSMUST00000170285	ENSMUSG00000040701	Ap1g2	11.7387582	-7.13355366	1.550434684	4.601002373	4.20E-06	0.001429805	0	0	0	0	8.141546668	32.63946796	41.3902928	down
ENSMUST00000124256	ENSMUSG00000049119	Fam110b	12.22428297	-6.452834839	1.409995818	4.576492183	4.73E-06	0.001593166	0	0	1.035358747	0	14.47386074	15.46080061	54.59996071	down
ENSMUST00000143254	ENSMUSG00000024236	Svil	111.5654793	-8.897205765	1.945068826	4.574236985	4.78E-06	0.00159617	2.296924344	0	0	0	9.046162964	490.4509527	279.1643153	down
ENSMUST00000137733	ENSMUSG00000002107	Celf2	5.620770425	-6.071925468	1.34046779	4.529706357	5.91E-06	0.001955231	0	0	0	0	8.141546668	19.75546745	11.44837886	down
ENSMUST00000185837	ENSMUSG00000068457	Uty	6.744648526	6.181840295	1.367046331	-4.52204154	6.12E-06	0.002009775	19.52385692	11.31341929	6.212152482	10.16311098	0	0	0	up
ENSMUST00000108102	ENSMUSG00000001249	Hpn	243.177027	-6.588762327	1.460725239	4.510610314	6.46E-06	0.002084933	5.74231086	5.656709645	6.212152482	5.646172768	4.523081482	1553.810462	120.6483003	down
ENSMUST00000105588	ENSMUSG00000019768	Esr1	15.80302301	7.412877134	1.646711292	-4.501625253	6.74E-06	0.002138508	40.19617602	18.85569882	4.141434988	47.42785125	0	0	0	up
ENSMUST00000108317	ENSMUSG00000044122	Proca1	10.57238342	-6.982787176	1.551074232	4.501903928	6.73E-06	0.002138508	0	0	0	0	8.141546668	42.087735	23.77740225	down
ENSMUST00000113068	ENSMUSG00000026870	D730039F16Rik	224.986905	-11.39365545	2.536143593	4.492511969	7.04E-06	0.002213525	0	0	0	0	379.9388445	2.576800102	1192.39269	down
ENSMUST00000002297	ENSMUSG00000002227	Mov10	107.9518072	10.18683164	2.280537551	-4.466855471	7.94E-06	0.002455309	1.148462172	304.5195359	404.8252701	45.16938214	0	0	0	up
ENSMUST00000124629	ENSMUSG00000041997	Tlk1	6.983575104	-6.383203338	1.437834252	4.439457002	9.02E-06	0.002766954	0	0	0	0	23.52002371	6.871466939	18.49353508	down
ENSMUST00000028000	ENSMUSG00000026683	Nuf2	6.479942638	6.12306783	1.397674641	-4.38089642	1.18E-05	0.003539852	10.33615955	8.485064468	6.212152482	20.32622196	0	0	0	up
ENSMUST00000038523	ENSMUSG00000035620	Ric8b	735.1469638	4.056603451	0.926448978	-4.378658239	1.19E-05	0.003548235	1724.990182	1518.82654	1594.45247	85.82182607	66.94160593	69.57360275	85.42251918	up
ENSMUST00000168514	ENSMUSG00000038599	Capn8	9.493941547	5.703246745	1.312692175	-4.344694708	1.39E-05	0.004079969	13.78154606	17.91291388	24.84860993	9.033876429	0	0	0.880644528	up
ENSMUST00000193260	ENSMUSG00000038599	Capn8	9.493941547	5.703246745	1.312692175	-4.344694708	1.39E-05	0.004079969	13.78154606	17.91291388	24.84860993	9.033876429	0	0	0.880644528	up
ENSMUST00000031472	ENSMUSG00000029499	Pxmp2	594.5713707	-1.218130011	0.283714645	4.293504161	1.76E-05	0.005066409	375.5471303	431.7955029	339.597669	369.259699	592.5236741	955.9928378	1097.283081	down
ENSMUST00000144488	ENSMUSG00000029534	St7	136.293999	-10.67053694	2.484773336	4.294370348	1.75E-05	0.005066409	0	0	0	0	412.5050312	1.717866735	539.8350954	down
ENSMUST00000143040	ENSMUSG00000038451	Spsb2	5.31694862	-5.989870973	1.397139868	4.287237884	1.81E-05	0.005171928	0	0	0	0	14.47386074	6.012533571	16.73224603	down
ENSMUST00000159580	ENSMUSG00000019846	Lama4	12.86726797	-7.265862295	1.697965735	4.279157197	1.88E-05	0.005322969	0	0	0	0	6.332314075	31.78053459	51.95802713	down
ENSMUST00000143385	ENSMUSG00000035649	Zcchc7	10.07826761	-6.912657123	1.632677555	4.233938968	2.30E-05	0.006466919	0	0	0	0	43.42158223	6.871466939	20.25482414	down
ENSMUST00000152739	ENSMUSG00000031320	Rps4x	13.10642966	2.527859417	0.606307212	-4.16927156	3.06E-05	0.008541832	24.11770561	20.7412687	22.77789243	13.55081464	4.523081482	5.153600204	0.880644528	up
ENSMUST00000186164	ENSMUSG00000034088	Hdlbp	174.5724122	9.917312954	2.384716899	-4.158696136	3.20E-05	0.008881218	226.2470479	496.8476639	498.0075573	0	0.904616296	0	0	up
ENSMUST00000114011	ENSMUSG00000007050	Lsm2	9.996450991	6.757346331	1.631401601	-4.142049589	3.44E-05	0.009412808	5.74231086	25.4551934	33.1314799	5.646172768	0	0	0	up
ENSMUST00000150029	ENSMUSG00000019854	Reps1	786.8243009	8.025165057	1.93710919	-4.142856324	3.43E-05	0.009412808	1502.188521	1872.370893	2116.273279	1.129234554	0	1.717866735	14.09031244	up
ENSMUST00000005669	ENSMUSG00000040583	Cyp2b13	1091.723348	-5.259980254	1.284960274	4.093496399	4.25E-05	0.011507447	66.61080598	48.08203199	74.54582978	67.75407322	55.18159408	615.8552244	6714.033879	down
ENSMUST00000102962	ENSMUSG00000028444	Cntfr	54.27195951	-1.404347741	0.343159116	4.092409839	4.27E-05	0.011507447	32.15694082	31.11190305	43.48506737	20.32622196	92.27086223	93.62373704	66.9289841	down
ENSMUST00000129122	ENSMUSG00000005566	Trim28	5.640035179	5.919701721	1.447232544	-4.090359734	4.31E-05	0.011527305	13.78154606	3.771139764	7.247511229	14.6800492	0	0	0	up
ENSMUST00000134959	ENSMUSG00000026490	Cdc42bpa	14.78647603	-7.466467541	1.83266908	4.074094786	4.62E-05	0.012276129	0	0	0	0	4.523081482	55.83066888	43.15158185	down
ENSMUST00000045329	ENSMUSG00000037339	Fam53a	273.0428983	11.52538648	2.831328955	-4.070663164	4.69E-05	0.012371269	370.9532816	947.4988656	0	592.8481406	0	0	0	up
ENSMUST00000156075	ENSMUSG00000039781	Cep131	3.918802533	-4.774156549	1.178063601	4.052545671	5.07E-05	0.013276959	0	0	1.035358747	0	8.141546668	9.448267041	8.806445276	down
ENSMUST00000144874	ENSMUSG00000033021	Gmppa	5.263575628	-5.976510773	1.477658521	4.044581808	5.24E-05	0.013641692	0	0	0	0	12.66462815	18.89653408	5.283867166	down
ENSMUST00000126465	ENSMUSG00000089945	Pakap	80.73804055	1.384462304	0.344488534	-4.018892263	5.85E-05	0.015113513	122.8854524	140.4749562	68.3336773	107.2772826	44.32619852	36.07520143	45.79351544	up
ENSMUST00000084894	ENSMUSG00000030653	Pde2a	319.641278	-3.469180143	0.864844963	4.011331848	6.04E-05	0.01532085	45.93848688	67.88051574	61.08616607	65.49560411	78.70161779	1275.51605	642.8705052	down
ENSMUST00000108258	ENSMUSG00000037661	Gpr160	7.945062231	5.439798937	1.355326259	-4.013645351	5.98E-05	0.01532085	9.187697376	9.427849409	24.84860993	11.29234554	0	0.858933367	0	up
ENSMUST00000169866	ENSMUSG00000019856	Fam184a	4.318720224	5.548315889	1.383315917	-4.010881259	6.05E-05	0.01532085	5.74231086	11.31341929	4.141434988	9.033876429	0	0	0	up
ENSMUST00000113719	ENSMUSG00000057738	Spna2	192.4384924	11.02066157	2.770553104	-3.977783915	6.96E-05	0.017260382	617.8726486	471.3924705	257.804328	0	0	0	0	up
ENSMUST00000144010	ENSMUSG00000063160	Numbl	2.889603725	-5.111496575	1.284675418	3.978823368	6.93E-05	0.017260382	0	0	0	0	6.332314075	7.730400306	6.164511694	down
ENSMUST00000151874	ENSMUSG00000026427	Eif2d	13.05542916	-7.286653458	1.832496409	3.976353471	7.00E-05	0.017260382	0	0	0	0	7.236930371	15.46080061	68.69027316	down
ENSMUST00000112891	ENSMUSG00000047045	Tmem164	133.0704068	9.525410653	2.403318283	-3.963441181	7.39E-05	0.018103241	299.7486269	515.7033627	0	115.1819245	0	0.858933367	0	up
ENSMUST00000107236	ENSMUSG00000028126	Pip5k1a	248.9382936	6.716783885	1.698776661	-3.953894611	7.69E-05	0.018719813	3.445386516	913.5586077	807.5798227	5.646172768	3.618465186	3.435733469	5.283867166	up
ENSMUST00000151423	ENSMUSG00000015222	Map2	5.309408411	5.840507248	1.479335591	-3.948061064	7.88E-05	0.018828202	4.593848688	4.713924705	16.56573995	11.29234554	0	0	0	up
ENSMUST00000162365	ENSMUSG00000044176	Spink10	7.080498305	-6.404628446	1.622276865	3.947925649	7.88E-05	0.018828202	0	0	0	0	7.236930371	32.63946796	9.687089804	down
ENSMUST00000024639	ENSMUSG00000015222	Map2	17.62012006	7.571335571	1.919700783	-3.944018588	8.01E-05	0.018898558	2.296924344	8.485064468	53.83865484	58.72019679	0	0	0	up
ENSMUST00000060711	ENSMUSG00000046785	Epm2aip1	234.2291232	11.30412999	2.870717025	-3.93773747	8.23E-05	0.019195534	923.3635863	164.0445797	0	552.1956967	0	0	0	up
ENSMUST00000136783	ENSMUSG00000098754	Prn	15.59553196	7.395795925	1.878393276	-3.937298978	8.24E-05	0.019195534	36.7507895	22.62683858	48.66186111	1.129234554	0	0	0	up
ENSMUST00000133610	ENSMUSG00000059049	Frem1	5.605110296	5.913561594	1.505994924	-3.926680959	8.61E-05	0.019939513	16.07847041	2.828354823	12.42430496	7.904641875	0	0	0	up
ENSMUST00000136666	ENSMUSG00000002343	Armc6	3.290348689	-5.296946897	1.349692857	3.924557257	8.69E-05	0.019993567	0	0	0	0	10.85539556	6.012533571	6.164511694	down
ENSMUST00000133240	ENSMUSG00000075528	Aarsd1	4.790586328	5.703167056	1.454003506	-3.922388791	8.77E-05	0.020052153	5.74231086	16.027344	7.247511229	4.516938214	0	0	0	up
ENSMUST00000102754	ENSMUSG00000026991	Pkp4	239.5470631	5.326601855	1.360156407	-3.916168631	9.00E-05	0.020452392	740.758101	22.62683858	863.489195	19.19698741	9.046162964	12.02506714	9.687089804	up
ENSMUST00000038172	ENSMUSG00000039458	Mtmr12	187.4949124	10.98308075	2.807837074	-3.911580501	9.17E-05	0.020596783	509.9172044	0	601.543432	201.0037505	0	0	0	up
ENSMUST00000145324	ENSMUSG00000028621	Cyb5rl	11.68286221	-7.126112154	1.823319744	3.908317329	9.29E-05	0.020753381	0	0	0	0	52.46774519	24.90906765	4.403222638	down
ENSMUST00000132276	ENSMUSG00000026930	Gpsm1	9.010118888	-6.003501706	1.546579377	3.881793457	0.000103689	0.023017112	1.148462172	0	0	0	15.37847704	5.153600204	41.3902928	down
ENSMUST00000020253	ENSMUSG00000060002	Chpt1	129.8518129	10.45318879	2.706836916	-3.861772655	0.000112567	0.024619971	231.9893587	423.3104385	253.662893	0	0	0	0	up
ENSMUST00000046073	ENSMUSG00000029475	Kdm2b	154.4327441	10.70318934	2.776057606	-3.855535748	0.000115476	0.024619971	498.4325827	154.6167303	0	427.9798958	0	0	0	up
ENSMUST00000110089	ENSMUSG00000027274	Mkks	126.6151597	-3.81894578	0.988769164	3.862322896	0.000112314	0.024619971	17.22693258	22.62683858	19.67181619	16.9385183	380.8434608	413.1469497	15.8516015	down
ENSMUST00000136954	ENSMUSG00000023873	1700010I14Rik	5.282586752	5.834333884	1.51132895	-3.86039974	0.000113202	0.024619971	4.593848688	4.713924705	18.63645745	9.033876429	0	0	0	up
ENSMUST00000160113	ENSMUSG00000079036	Alkbh1	136.0874057	10.52076394	2.72585725	-3.859616618	0.000113565	0.024619971	441.0094741	233.8106653	0	277.7917002	0	0	0	up
ENSMUST00000171282	ENSMUSG00000021877	Arf4	52.75880029	-8.576221861	2.224042735	3.856140769	0.000115191	0.024619971	0	0.942784941	0	0	343.7541926	1.717866735	22.89675772	down
ENSMUST00000164120	ENSMUSG00000027469	Tpx2	8.738775495	6.561249739	1.703771743	-3.85101453	0.00011763	0.024938119	25.26616778	27.34076329	5.176793735	3.387703661	0	0	0	up
ENSMUST00000191275	ENSMUSG00000021709	Erbb2ip	14.34140044	-7.42197806	1.931716889	3.842166574	0.000121953	0.025710286	0	0	0	0	64.22775704	32.63946796	3.522578111	down
ENSMUST00000168631	ENSMUSG00000026991	Pkp4	180.3690526	4.996416273	1.304610604	-3.829814244	0.00012824	0.026444775	768.3211931	23.56962352	421.39101	20.32622196	9.046162964	12.88400051	7.045156221	up
ENSMUST00000110949	ENSMUSG00000041219	Arhgap11a	25.12057199	-5.752085149	1.503050278	3.826941277	0.000129745	0.026609805	1.148462172	0.942784941	1.035358747	1.129234554	0.904616296	41.22880163	129.4547456	down
ENSMUST00000106027	ENSMUSG00000038611	Phrf1	134.4577423	10.50343414	2.751771224	-3.816972155	0.000135099	0.027558089	143.5577715	420.4820836	0	377.1643409	0	0	0	up
ENSMUST00000032797	ENSMUSG00000059975	Zfp74	14.00487803	7.239432391	1.897562147	-3.815122684	0.000136115	0.027616036	3.445386516	4.713924705	30.02540366	59.84943134	0	0	0	up
ENSMUST00000043929	ENSMUSG00000038903	Ccdc68	124.1905606	10.38876798	2.727797854	-3.808481617	0.000139823	0.028157072	373.2502059	0	307.5015479	188.5821704	0	0	0	up
ENSMUST00000185307	ENSMUSG00000047728	#N/A	25.24449934	-1.411301008	0.3706455	3.807684185	0.000140274	0.028157072	17.22693258	18.85569882	9.318228723	13.55081464	31.66157037	42.94666837	43.15158185	down
ENSMUST00000003981	ENSMUSG00000003882	Il7r	50.18614235	-1.39711292	0.367474125	3.801935497	0.00014357	0.028666165	26.41462996	31.11190305	30.02540366	30.48933295	47.04004741	88.47013684	97.75154257	down
ENSMUST00000156031	ENSMUSG00000049044	Rapgef4	688.7171226	12.86007258	3.387050153	-3.796835594	0.000146555	0.02910812	2430.145956	0	9.318228723	2381.555674	0	0	0	up
ENSMUST00000045876	ENSMUSG00000041406	BC055324	2.647295786	-4.984026553	1.314578604	3.79134921	0.000149831	0.029603018	0	0	0	0	6.332314075	5.153600204	7.045156221	down
ENSMUST00000177904	ENSMUSG00000047996	Prrg1	100.6670402	10.08584913	2.669561369	-3.778092256	0.000158034	0.031061155	256.1070644	238.52459	0	210.037627	0	0	0	up
ENSMUST00000166146	ENSMUSG00000025730	Rab40c	372.2248126	2.920844804	0.775012941	-3.768769076	0.000164055	0.032077344	197.5354936	874.9044252	787.9080065	510.4140182	97.69856001	115.0970712	22.01611319	up
ENSMUST00000106406	ENSMUSG00000033326	Kdm4a	115.4321789	10.28331718	2.730066874	-3.766690581	0.000165426	0.032178732	126.3308389	310.1762456	0	371.5181681	0	0	0	up
ENSMUST00000151023	ENSMUSG00000025321	Itgb8	11.6867529	-5.058305154	1.346316193	3.757145001	0.000171863	0.033259441	0	0	3.106076241	0	11.76001185	34.35733469	32.58384752	down
ENSMUST00000133374	ENSMUSG00000019254	Ppp1r12c	5.60688516	-4.544500038	1.211200676	3.752062007	0.000175386	0.033768082	0	0	2.070717494	0	15.37847704	8.589333673	13.20966791	down
ENSMUST00000124630	ENSMUSG00000028795	Ccdc28b	5.475956445	4.884613998	1.302664863	-3.749708876	0.00017704	0.033913491	10.33615955	5.656709645	12.42430496	9.033876429	0	0	0.880644528	up
ENSMUST00000029435	ENSMUSG00000027845	Dclre1b	89.90341929	9.922793116	2.650342575	-3.743966236	0.000181138	0.034349773	149.3000824	225.3256009	254.6982518	0	0	0	0	up
ENSMUST00000107868	ENSMUSG00000020541	Tom1l1	55.15184738	-5.02411007	1.341871831	3.744105773	0.000181037	0.034349773	6.890773032	0.942784941	5.176793735	2.258469107	231.5817719	136.5704054	2.641933583	down
ENSMUST00000135415	ENSMUSG00000035107	Dcbld2	11.66170459	4.038029092	1.079051311	-3.742203036	0.000182414	0.034418792	25.26616778	25.4551934	10.35358747	16.9385183	3.618465186	0	0	up
ENSMUST00000097822	ENSMUSG00000066036	Ubr4	637.5640476	-5.143641832	1.381662902	3.722790722	0.000197033	0.036627724	18.37539475	56.56709645	84.89941725	2.258469107	2663.190377	1581.296329	56.36124977	down
ENSMUST00000043313	ENSMUSG00000042751	Nmnat2	18.85357313	-5.326295246	1.4317107	3.720231502	0.00019904	0.036819519	1.148462172	0.942784941	1.035358747	1.129234554	62.41852445	64.42000255	0.880644528	down
ENSMUST00000142885	ENSMUSG00000008318	Relt	3.308384066	-4.511732911	1.214508006	3.714864694	0.000203312	0.037064744	1.148462172	0	0	0	6.332314075	6.871466939	8.806445276	down
ENSMUST00000137986	ENSMUSG00000016253	Th1l	22.63311122	1.572241535	0.42384568	-3.709466936	0.000207696	0.03768186	41.34463819	26.39797835	23.81325118	35.00627116	14.47386074	8.589333673	8.806445276	up
ENSMUST00000118233	ENSMUSG00000048240	Gng7	28.51369853	8.265343752	2.231498958	-3.703942465	0.000212274	0.038328229	134.3700741	6.599494586	1.035358747	57.59096223	0	0	0	up
ENSMUST00000113611	ENSMUSG00000034055	Phka1	165.594573	8.94462068	2.426509342	-3.686209043	0.000227619	0.040903207	584.5672456	113.1341929	459.6992837	0	0	0	1.761289055	up
ENSMUST00000162952	ENSMUSG00000021266	Wars	33.00275171	3.428263855	0.930351576	-3.68491218	0.000228782	0.040917194	59.72003295	54.68152657	63.15688357	38.39397482	3.618465186	0	11.44837886	up
ENSMUST00000145890	ENSMUSG00000033416	Gucd1	6.84791857	-2.655417851	0.723775562	3.668841545	0.000243652	0.04316759	2.296924344	2.828354823	3.106076241	0	12.66462815	10.30720041	16.73224603	down
ENSMUST00000150585	ENSMUSG00000030534	Vps33b	70.29883219	9.567956131	2.613539533	-3.660918846	0.000251312	0.044316703	122.8854524	204.5843322	164.6220408	0	0	0	0	up
ENSMUST00000138101	ENSMUSG00000019179	Mdh2	91.32817086	9.945355669	2.719651564	-3.656849208	0.000255334	0.044631416	229.6924344	0	314.7490591	94.8557025	0	0	0	up
ENSMUST00000106636	ENSMUSG00000051497	Kcnj16	68.53981288	9.531325493	2.615630542	-3.643987689	0.000268446	0.046469526	207.8716531	162.1590098	109.7480272	0	0	0	0	up
ENSMUST00000143372	ENSMUSG00000003762	Adck4	12.44578867	-5.735637213	1.573751222	3.644564106	0.000267845	0.046469526	0	0	2.070717494	0	7.236930371	22.33226755	55.48060524	down
ENSMUST00000032723	ENSMUSG00000030512	Snrpa1	72.31248878	9.60873269	2.640262244	-3.639309963	0.00027337	0.046879231	0	235.6962352	180.152422	90.33876429	0	0	0	up
ENSMUST00000081529	ENSMUSG00000074529	Zfp972	4.502686768	5.611427908	1.542852924	-3.637046552	0.000275782	0.046879231	3.445386516	16.027344	4.141434988	7.904641875	0	0	0	up
ENSMUST00000138769	ENSMUSG00000042292	Mkl1	3.295478408	-4.517287115	1.24169386	3.638003907	0.000274759	0.046879231	0	0.942784941	0	0	9.046162964	5.153600204	7.925800749	down
ENSMUST00000172288	ENSMUSG00000007379	Dennd2c	12.18720005	-5.187408539	1.431732504	3.623168801	0.000291016	0.049246915	0	2.828354823	0	0	10.85539556	23.19120092	48.43544902	down
